# Supplementary material for: Quality of Life and Psychological Distress in Portuguese Older Individuals with Tinnitus
Source: Brain Sci. 2021 Jul 20;11(7):953. doi: 10.3390/brainsci11070953 (PMC8306429; doi:10.3390/brainsci11070953)
Supplement: Supplementary file 1 [file brainsci-11-00953-s001.zip]

Archive with 1 entries (1 files):
- brainsci-1270439-supplementary.pdf
